# Supplementary material for: MicroRNA profiling identifies a novel compound with antidepressant properties
Source: PLoS One. 2019 Aug 23;14(8):e0221163. doi: 10.1371/journal.pone.0221163 (PMC6707633; doi:10.1371/journal.pone.0221163)
Supplement: S1 Table — (XLSX) [file pone.0221163.s001.xlsx]

## Sheet: IPA_JM6 Pathway Overlaps
Pathways with significant overlap of genes differentially expressed in TBI+JM6/TBI and targeted by miRNA differentially expressed in opposite directions in TBI+JM6/TBI
å© 2000-2012 Ingenuity Systems, Inc. All rights reserved.
Ingenuity Canonical Pathways (Inflamation & Immune response)	Overlap p-value	Overlap Ratio	Molecules
CXCR4 Signaling	0.000479	0.08	ADCY9,PIK3CA,AKT2,PAK6,PIK3C2A,GNA11,CRK,KRAS,GNAZ,PIK3R4,ROCK2,GNAT1,GNB2
IL-4 Signaling	0.0011	0.1	PIK3CA,AKT2,IL13RA1,PIK3C2A,NFATC3,IRS1,KRAS,PIK3R4
NF-kB Activation by Viruses	0.00166	0.1	ITGB1,PIK3CA,AKT2,PIK3C2A,ITGA6,KRAS,PIK3R4,ITGB3
Role of NFAT in Regulation of the Immune Response	0.00288	0.06	PIK3CA,AKT2,GNAT1,CD80 (includes EG:12519),PIK3C2A,NFATC3,PPP3R1,GNA11,GNB2,KRAS,GNAZ,PIK3R4
Macropinocytosis Signaling	0.00479	0.09	ITGB1,MET,PIK3CA,PIK3C2A,KRAS,PIK3R4,ITGB3
Regulation of eIF4 and p70S6K Signaling	0.00676	0.06	ITGB1,PIK3CA,AKT2,EIF3H,PIK3C2A,EIF1AX,IRS1,PPM1L,KRAS,PIK3R4
NF-kB Signaling	0.00813	0.06	PIK3CA,AKT2,GHR,PIK3C2A,KRAS,MAP4K4,IL1R1,TLR3,PIK3R4,DDR1,EP300
IL-8 Signaling	0.00832	0.06	ROCK2,RAB11FIP2,PIK3CA,AKT2,PIK3C2A,GNB2,KRAS,MAP4K4,PIK3R4,IQGAP1,LASP1,ITGB3
iCOS-iCOSL Signaling in T Helper Cells	0.011	0.07	PIK3CA,AKT2,CD80 (includes EG:12519),PIK3C2A,NFATC3,PPP3R1,PLEKHA1,PIK3R4
HIF1ë± Signaling	0.0115	0.07	PIK3CA,AKT2,EDN1,PIK3C2A,MMP14,KRAS,PIK3R4,EP300
GM-CSF Signaling	0.0126	0.09	PIK3CA,AKT2,PIK3C2A,PPP3R1,KRAS,PIK3R4
CCR3 Signaling in Eosinophils	0.0155	0.06	ROCK2,PIK3CA,PLA2G12A,PAK6,PIK3C2A,GNB2,KRAS,PIK3R4
Leukocyte Extravasation Signaling	0.0186	0.06	ROCK2,ITGB1,PIK3CA,PIK3C2A,MMP14,CD44,THY1,CRK,PIK3R4,CLDN22,MSN,CTNND1
Caveolar-mediated Endocytosis Signaling	0.0195	0.07	ITGB1,ARCN1,ITGA6,ITGA10,PTRF,ITGB3
IL-3 Signaling	0.0195	0.08	PIK3CA,AKT2,PIK3C2A,PPP3R1,KRAS,PIK3R4
IL-17 Signaling	0.0195	0.08	PIK3CA,AKT2,PIK3C2A,KRAS,PIK3R4,CXCL11
PKCëü Signaling in T Lymphocytes	0.0204	0.06	PIK3CA,POU2F1,CD80 (includes EG:12519),PIK3C2A,NFATC3,PPP3R1,KRAS,PIK3R4
IL-9 Signaling	0.0209	0.1	PIK3CA,PIK3C2A,IRS1,PIK3R4
FLT3 Signaling in Hematopoietic Progenitor Cells	0.0251	0.08	PIK3CA,AKT2,PIK3C2A,KRAS,PIK3R4,EP300
IL-2 Signaling	0.0257	0.09	PIK3CA,AKT2,PIK3C2A,KRAS,PIK3R4
Prolactin Signaling	0.0269	0.08	PIK3CA,PIK3C2A,IRS1,KRAS,PIK3R4,EP300
IL-6 Signaling	0.0295	0.06	PIK3CA,AKT2,PIK3C2A,KRAS,MAP4K4,IL1R1,PIK3R4,MCL1
fMLP Signaling in Neutrophils	0.0339	0.05	PIK3CA,PIK3C2A,NFATC3,PPP3R1,GNB2,KRAS,PIK3R4
IL-15 Signaling	0.0389	0.07	PIK3CA,AKT2,PIK3C2A,KRAS,PIK3R4
CTLA4 Signaling in Cytotoxic T Lymphocytes	0.0417	0.06	PIK3CA,AKT2,CD80 (includes EG:12519),PIK3C2A,PPM1L,PIK3R4
Role of JAK1 and JAK3 in ë_c Cytokine Signaling	0.0437	0.07	PIK3CA,PIK3C2A,IRS1,KRAS,PIK3R4
Clathrin-mediated Endocytosis Signaling	0.0457	0.05	ITGB1,MET,PIK3CA,PIK3C2A,APOC4,PPP3R1,FGF11,APOC2,PIK3R4,ITGB3
CD28 Signaling in T Helper Cells	0.049	0.05	PIK3CA,AKT2,CD80 (includes EG:12519),PIK3C2A,NFATC3,PPP3R1,PIK3R4
Ingenuity Canonical Pathways (Diseases)	Overlap p-value	Overlap Ratio	Molecules
Renal Cell Carcinoma Signaling	0.000223872	0.122	MET,PIK3CA,AKT2,PAK6,PIK3C2A,CRK,KRAS,PIK3R4,EP300
Glioma Invasiveness Signaling	0.00131826	0.117	PLG,PIK3CA,PIK3C2A,CD44,KRAS,PIK3R4,ITGB3
Melanoma Signaling	0.00186209	0.13	PIK3CA,AKT2,PIK3C2A,MITF,KRAS,PIK3R4
Hereditary Breast Cancer Signaling	0.00190546	0.0781	PIK3CA,AKT2,FANCM,PIK3C2A,HDAC8,KRAS,PIK3R4,FANCA,SMARCA4,EP300
Role of Osteoblasts, Osteoclasts and Chondrocytes in Rheumatoid Arthritis	0.00269153	0.063	ITGB1,PIK3CA,AKT2,PIK3C2A,NFATC3,MMP14,IL1R1,PIK3R4,ITGB3,RUNX2,PPP3R1,WNT7B,BMP7,DKK1,SOST
Prostate Cancer Signaling	0.00301995	0.0816	PIK3CA,AKT2,PIK3C2A,SRD5A1,NKX3-1,KRAS,PIK3R4,EP300
Huntington's Disease Signaling	0.00398107	0.0591	PIK3CA,AKT2,HDAC8,PIK3C2A,GRM1,PACSIN1,GNA11,PIK3R4,CDK5R1,ZDHHC17,EP300,GNB2,STX16,SNCA
Cardiac Hypertrophy Signaling	0.00616595	0.0576	ADCY9,PIK3CA,PIK3C2A,GNA11,KRAS,GNAZ,PIK3R4,EP300,ROCK2,ADRB1,GNAT1,PPP3R1,IRS1,GNB2
HER-2 Signaling in Breast Cancer	0.00724436	0.0875	ITGB1,PIK3CA,AKT2,PIK3C2A,KRAS,PIK3R4,ITGB3
Estrogen-Dependent Breast Cancer Signaling	0.0125893	0.0833	PIK3CA,AKT2,PIK3C2A,KRAS,PIK3R4,EP300
Role of PI3K/AKT Signaling in the Pathogenesis of Influenza	0.0186209	0.0676	PIK3CA,AKT2,PIK3C2A,CRK,PIK3R4
Chronic Myeloid Leukemia Signaling	0.0223872	0.0667	PIK3CA,AKT2,PIK3C2A,HDAC8,CRK,KRAS,PIK3R4
Molecular Mechanisms of Cancer	0.0229087	0.0451	RAP2B,ADCY9,PIK3CA,AKT2,PIK3C2A,PAK6,GNA11,PTCH1,CRK,KRAS,GNAZ,PIK3R4,EP300,GNAT1,IRS1,BMP7,CTNND1
Endometrial Cancer Signaling	0.0239883	0.0877	PIK3CA,AKT2,PIK3C2A,KRAS,PIK3R4
Pathogenesis of Multiple Sclerosis	0.025704	0.222	CXCL9,CXCL11
Systemic Lupus Erythematosus Signaling	0.030903	0.0364	PIK3CA,AKT2,PRPF19,CD80 (includes EG:12519),PIK3C2A,NFATC3,HNRNPA2B1,KRAS,PIK3R4
Role of NFAT in Cardiac Hypertrophy	0.0363078	0.0483	ADCY9,PIK3CA,AKT2,PIK3C2A,HDAC8,PPP3R1,GNB2,KRAS,PIK3R4,EP300
Ovarian Cancer Signaling	0.0457088	0.0563	PIK3CA,AKT2,EDN1,PIK3C2A,WNT7B,CD44,KRAS,PIK3R4
Non-Small Cell Lung Cancer Signaling	0.0489779	0.0633	PIK3CA,AKT2,PIK3C2A,KRAS,PIK3R4
Ingenuity Canonical Pathways (Neuro Pathways)	Overlap p-value	Overlap Ratio	Molecules
Axonal Guidance Signaling	0.00040738	0.0545	ITGB1,SEMA3G,AKT2,PIK3CA,PIK3C2A,PAK6,NRP2,NFATC3,GNA11,PTCH1,UNC5B,CRK,KRAS,GNAZ,PIK3R4,ROCK2,GNAT1,WNT7B,PPP3R1,LINGO1,GNB2,BMP7,SHANK2,SEMA7A
CREB Signaling in Neurons	0.000630957	0.0693	ADCY9,PIK3CA,AKT2,PIK3C2A,GRM1,GNA11,KRAS,GNAZ,PIK3R4,EP300,GNAT1,GNB2,GRM6,GRIA3
Huntington's Disease Signaling	0.00398107	0.0591	PIK3CA,AKT2,HDAC8,PIK3C2A,GRM1,PACSIN1,GNA11,PIK3R4,CDK5R1,ZDHHC17,EP300,GNB2,STX16,SNCA
Ephrin Receptor Signaling	0.00446684	0.06	ROCK2,ITGB1,AKT2,GNAT1,PAK6,GNA11,GNB2,CRK,KRAS,MAP4K4,GNAZ,EP300
Reelin Signaling in Neurons	0.0104713	0.0854	ITGB1,PIK3CA,PIK3C2A,ITGA6,PIK3R4,CDK5R1,ITGB3
Agrin Interactions at Neuromuscular Junction	0.0158489	0.087	ITGB1,PAK6,ITGA6,NRG4,KRAS,ITGB3
Semaphorin Signaling in Neurons	0.0158489	0.0962	ROCK2,ITGB1,MET,PAK6,SEMA7A
Neuregulin Signaling	0.0165959	0.0686	ITGB1,AKT2,DCN,NRG4,CRK,KRAS,CDK5R1
NGF Signaling	0.018197	0.0678	ROCK2,PIK3CA,AKT2,PIK3C2A,CRK,KRAS,PIK3R4,EP300
GDNF Family Ligand-Receptor Interactions	0.020893	0.0822	PIK3CA,PIK3C2A,IRS1,KRAS,GFRA2,PIK3R4
Synaptic Long Term Depression	0.020893	0.0566	PLA2G12A,GNAT1,GRM1,PPM1L,GNA11,GRM6,KRAS,GNAZ,GRIA3
Docosahexaenoic Acid (DHA) Signaling	0.025704	0.0816	PIK3CA,AKT2,PIK3C2A,PIK3R4
ErbB2-ErbB3 Signaling	0.025704	0.0833	PIK3CA,PIK3C2A,NRG4,KRAS,PIK3R4
Glutamate Receptor Signaling	0.0295121	0.0725	HOMER2,GRM1,GRM6,SLC1A1,GRIA3
ErbB4 Signaling	0.0338844	0.0746	PIK3CA,PIK3C2A,NRG4,KRAS,PIK3R4
CDK5 Signaling	0.0467735	0.0638	ITGB1,ADCY9,PPM1L,ITGA6,KRAS,CDK5R1
ErbB Signaling	0.0467735	0.069	PIK3CA,PAK6,PIK3C2A,NRG4,KRAS,PIK3R4
